# Supplementary material for: Neighborhood Greenspace, Extreme Heat Exposure, and Sleep Quality over Time among a Nationally Representative Sample of American Children
Source: Int J Environ Res Public Health. 2024 Sep 25;21(10):1270. doi: 10.3390/ijerph21101270 (PMC11508033; doi:10.3390/ijerph21101270)
Supplement: Supplementary file 1 [file ijerph-21-01270-s001.zip]

Archive with 1 entries (1 files):
- ijerph-3152661-supplementary.pdf
